# Supplementary material for: Real world scenarios in rare variant association analysis: the impact of imbalance and sample size on the power in silico
Source: BMC Bioinformatics. 2019 Jan 22;20:46. doi: 10.1186/s12859-018-2591-6 (PMC6343276; doi:10.1186/s12859-018-2591-6)
Supplement: Supplementary file 2 — A summary of results for type I error and power simulations with MAF upper bound of 0.01. (XLS 109 kb) [file 12859_2018_2591_MOESM2_ESM.xls]

## Sheet: MAF-UB-0.01 TypeI_error balance
Tests	20	50	100	200	400	1k	2k	4k	6k	10k	14k	20k
Regression	0.013	0.024	0.036	0.035	0.028	0.032	0.038	0.038	0.042	0.034	0.049	0.045
Regression	0.014	0.04	0.036	0.037	0.027	0.03	0.038	0.047	0.042	0.037	0.041	0.041
Regression	0.009	0.023	0.035	0.037	0.033	0.03	0.031	0.034	0.034	0.042	0.039	0.048
Regression	0.006	0.026	0.031	0.037	0.036	0.035	0.03	0.034	0.037	0.041	0.04	0.049
Regression	0.009	0.028	0.042	0.029	0.037	0.035	0.033	0.032	0.037	0.041	0.036	0.034
Regression	0.021	0.034	0.042	0.02	0.044	0.039	0.043	0.044	0.041	0.039	0.035	0.038
Regression	0.01	0.035	0.035	0.031	0.036	0.037	0.032	0.047	0.026	0.037	0.033	0.041
Regression	0.01	0.022	0.023	0.029	0.036	0.024	0.033	0.038	0.04	0.039	0.05	0.038
Regression	0.006	0.026	0.027	0.026	0.034	0.039	0.046	0.041	0.037	0.038	0.041	0.045
Regression	0.013	0.023	0.04	0.025	0.032	0.036	0.038	0.035	0.042	0.05	0.043	0.054
Regression	0.012	0.033	0.033	0.026	0.036	0.039	0.048	0.044	0.039	0.042	0.038	0.029
Regression	0.013	0.033	0.036	0.04	0.031	0.03	0.039	0.03	0.024	0.037	0.048	0.041
Regression	0.011	0.034	0.044	0.03	0.032	0.032	0.039	0.028	0.042	0.053	0.041	0.043
Regression	0.012	0.025	0.028	0.031	0.029	0.03	0.039	0.04	0.038	0.036	0.046	0.048
Regression	0.013	0.019	0.026	0.037	0.037	0.037	0.047	0.038	0.034	0.043	0.041	0.066
Regression	0.009	0.032	0.026	0.036	0.035	0.028	0.042	0.038	0.028	0.056	0.038	0.048
Regression	0.011	0.027	0.029	0.038	0.042	0.038	0.027	0.032	0.05	0.043	0.043	0.035
Regression	0.009	0.025	0.035	0.03	0.037	0.047	0.041	0.038	0.042	0.036	0.05	0.045
Regression	0.011	0.022	0.039	0.04	0.03	0.031	0.045	0.025	0.038	0.04	0.04	0.051
Regression	0.009	0.032	0.038	0.038	0.026	0.032	0.031	0.046	0.041	0.037	0.039	0.036
Regression	0.009	0.021	0.032	0.031	0.035	0.041	0.036	0.037	0.037	0.053	0.035	0.046
Regression	0.017	0.03	0.046	0.027	0.029	0.046	0.035	0.034	0.036	0.038	0.033	0.041
Regression	0.007	0.02	0.033	0.032	0.029	0.034	0.038	0.043	0.042	0.041	0.044	0.043
Regression	0.006	0.023	0.035	0.028	0.035	0.029	0.029	0.04	0.044	0.028	0.042	0.038
Regression	0.01	0.042	0.034	0.042	0.041	0.033	0.039	0.03	0.031	0.035	0.035	0.037
Regression	0.014	0.026	0.027	0.035	0.03	0.025	0.037	0.039	0.044	0.036	0.041	0.046
Regression	0.011	0.024	0.043	0.036	0.03	0.034	0.041	0.036	0.037	0.04	0.042	0.04
Regression	0.008	0.031	0.035	0.037	0.035	0.032	0.033	0.021	0.037	0.037	0.044	0.043
Regression	0.01	0.032	0.032	0.037	0.037	0.026	0.025	0.034	0.044	0.039	0.037	0.04
Regression	0.007	0.035	0.029	0.029	0.025	0.026	0.037	0.035	0.039	0.044	0.042	0.047
SKAT	0	0	0	0	0	0.001	0.002	0.002	0.004	0.008	0.009	0.006
SKAT	0	0	0	0	0	0	0	0.001	0.001	0.011	0.01	0.019
SKAT	0	0	0	0	0	0	0.001	0.002	0.005	0.011	0.006	0.013
SKAT	0	0	0	0	0	0	0	0.003	0.005	0.002	0.005	0.015
SKAT	0	0	0.001	0	0	0	0	0	0	0.008	0.008	0.009
SKAT	0	0	0	0	0	0	0	0.003	0.007	0.009	0.008	0.011
SKAT	0	0	0	0	0	0	0.001	0	0.003	0.007	0.007	0.012
SKAT	0	0	0	0	0	0	0	0.001	0.003	0.006	0.005	0.016
SKAT	0	0	0	0	0	0	0.003	0.001	0.004	0.009	0.007	0.011
SKAT	0	0	0	0	0	0	0.001	0.001	0.002	0.011	0.005	0.008
SKAT	0	0	0	0	0	0.001	0	0.001	0.006	0.006	0.011	0.014
SKAT	0	0	0	0	0	0	0.001	0.004	0.003	0.009	0.009	0.019
SKAT	0	0	0	0	0	0.001	0	0.003	0.007	0.007	0.008	0.011
SKAT	0	0	0	0	0	0	0.002	0.001	0.005	0.003	0.007	0.008
SKAT	0	0	0	0	0	0.001	0.002	0.002	0.002	0.008	0.013	0.01
SKAT	0	0	0	0	0	0	0.001	0.001	0.001	0.005	0.011	0.007
SKAT	0	0	0	0	0	0	0	0.001	0.007	0.004	0.01	0.015
SKAT	0	0	0	0	0.001	0	0	0.001	0.003	0.005	0.01	0.008
SKAT	0	0	0	0	0	0.001	0	0.004	0.006	0.009	0.005	0.011
SKAT	0	0	0	0	0	0	0.001	0.001	0.005	0.006	0.007	0.008
SKAT	0	0	0	0	0	0	0	0.002	0.002	0.004	0.003	0.009
SKAT	0	0	0	0	0	0	0.002	0.002	0.001	0.009	0.006	0.006
SKAT	0	0	0	0	0	0	0.002	0.002	0.002	0.008	0.004	0.013
SKAT	0	0	0	0	0	0	0	0.002	0.002	0.011	0.008	0.013
SKAT	0	0	0	0	0	0	0.001	0.003	0.005	0.003	0.008	0.011
SKAT	0	0	0	0	0	0	0	0.002	0.003	0.007	0.007	0.006
SKAT	0	0	0	0.001	0	0	0.003	0.001	0.005	0.006	0.005	0.01
SKAT	0	0	0	0	0	0	0	0	0.002	0.002	0.011	0.014
SKAT	0	0	0	0	0	0	0.001	0.003	0.004	0.01	0.006	0.013
SKAT	0	0	0	0	0	0	0.001	0.001	0.002	0.003	0.008	0.016

## Sheet: MAF UB 0.01 Power balance
Tests	20	50	100	200	400	1k	2k	4k	6k	10k	14k	20k
Regression	0.014	0.055	0.052	0.078	0.104	0.335	0.382	0.46	0.734	0.929	0.975	0.982
Regression	0.012	0.046	0.046	0.074	0.088	0.263	0.338	0.495	0.717	0.859	0.986	0.997
Regression	0.008	0.065	0.053	0.068	0.09	0.142	0.341	0.394	0.731	0.844	0.945	1
Regression	0.015	0.042	0.058	0.05	0.083	0.134	0.5	0.505	0.648	0.881	0.999	1
Regression	0.01	0.048	0.052	0.057	0.135	0.201	0.238	0.797	0.788	0.752	0.969	0.999
Regression	0.012	0.033	0.051	0.059	0.07	0.214	0.238	0.514	0.616	0.877	0.898	0.987
Regression	0.015	0.043	0.044	0.072	0.097	0.178	0.298	0.549	0.623	0.874	0.95	0.999
Regression	0.008	0.045	0.044	0.067	0.098	0.271	0.281	0.617	0.794	0.81	0.927	0.997
Regression	0.008	0.055	0.046	0.052	0.095	0.167	0.304	0.473	0.685	0.919	0.956	0.984
Regression	0.015	0.053	0.033	0.072	0.072	0.146	0.365	0.743	0.748	0.873	0.776	0.994
Regression	0.016	0.046	0.081	0.049	0.095	0.179	0.253	0.732	0.7	0.955	0.992	0.982
Regression	0.017	0.038	0.035	0.066	0.132	0.216	0.402	0.52	0.591	0.901	0.99	1
Regression	0.011	0.044	0.047	0.057	0.073	0.21	0.295	0.509	0.632	0.815	0.917	0.981
Regression	0.01	0.052	0.052	0.06	0.061	0.174	0.262	0.605	0.765	0.792	1	1
Regression	0.018	0.045	0.045	0.053	0.142	0.198	0.294	0.631	0.74	0.945	0.96	0.998
Regression	0.016	0.056	0.049	0.042	0.076	0.195	0.221	0.681	0.86	0.911	0.926	0.998
Regression	0.015	0.049	0.07	0.045	0.14	0.191	0.269	0.707	0.85	0.89	0.938	0.991
Regression	0.013	0.053	0.049	0.07	0.09	0.172	0.317	0.591	0.682	0.871	0.998	0.995
Regression	0.012	0.046	0.047	0.077	0.127	0.114	0.253	0.67	0.746	0.905	0.964	0.999
Regression	0.011	0.06	0.066	0.048	0.11	0.107	0.254	0.572	0.856	0.958	0.992	0.988
Regression	0.01	0.051	0.053	0.056	0.08	0.21	0.482	0.462	0.512	0.772	0.923	1
Regression	0.005	0.053	0.045	0.056	0.092	0.164	0.306	0.484	0.768	0.909	0.886	0.977
Regression	0.011	0.062	0.046	0.068	0.104	0.212	0.281	0.488	0.658	0.938	0.993	0.989
Regression	0.008	0.055	0.054	0.054	0.116	0.125	0.278	0.665	0.711	0.835	0.931	0.999
Regression	0.014	0.053	0.057	0.076	0.081	0.16	0.316	0.247	0.637	0.828	0.963	1
Regression	0.01	0.056	0.05	0.067	0.156	0.113	0.372	0.475	0.781	0.874	0.989	0.995
Regression	0.017	0.042	0.06	0.068	0.093	0.181	0.254	0.417	0.897	0.827	0.966	1
Regression	0.009	0.038	0.063	0.047	0.071	0.114	0.474	0.575	0.659	0.925	0.987	1
Regression	0.008	0.038	0.06	0.074	0.083	0.165	0.346	0.533	0.603	0.977	0.97	0.994
Regression	0.012	0.039	0.051	0.093	0.081	0.166	0.236	0.513	0.507	0.883	0.961	0.973
SKAT	0	0	0	0	0.001	0.28	0.636	0.943	0.998	1	1	1
SKAT	0	0	0	0.001	0.007	0.024	0.328	0.901	1	1	1	1
SKAT	0	0	0	0.001	0	0.024	0.347	0.593	1	1	1	1
SKAT	0	0	0	0	0	0.017	0.725	0.92	1	1	1	1
SKAT	0	0	0	0.001	0.004	0.027	0.133	0.996	1	1	1	1
SKAT	0	0	0	0	0.003	0.035	0.171	0.891	1	1	1	1
SKAT	0	0	0	0	0	0.022	0.317	0.955	0.976	1	1	1
SKAT	0	0	0	0	0	0.143	0.338	0.999	1	1	1	1
SKAT	0	0	0	0	0.004	0.01	0.459	0.854	1	1	1	1
SKAT	0	0	0	0	0.001	0.015	0.519	0.996	1	1	1	1
SKAT	0	0	0.001	0	0.001	0.04	0.112	0.999	0.999	1	1	1
SKAT	0	0	0	0.001	0.002	0.074	0.673	0.933	0.994	1	1	1
SKAT	0	0	0	0	0.002	0.051	0.277	0.848	1	1	1	1
SKAT	0	0	0	0	0	0.031	0.096	0.936	1	1	1	1
SKAT	0	0	0	0	0.007	0.037	0.157	0.994	1	1	1	1
SKAT	0	0	0.001	0	0.002	0.066	0.135	0.983	1	1	1	1
SKAT	0	0	0.001	0	0.008	0.016	0.279	1	1	1	1	1
SKAT	0	0	0	0.001	0.001	0.056	0.476	0.962	1	1	1	1
SKAT	0	0	0	0.001	0.005	0.019	0.291	0.957	1	1	1	1
SKAT	0	0	0	0.001	0.002	0.013	0.13	0.784	1	1	1	1
SKAT	0	0	0	0	0.002	0.029	0.649	0.938	0.937	1	1	1
SKAT	0	0	0	0	0	0.034	0.315	0.965	1	1	1	1
SKAT	0	0	0	0.001	0.001	0.032	0.251	0.9	1	1	1	1
SKAT	0	0	0	0.001	0	0.015	0.196	1	1	1	1	1
SKAT	0	0	0	0.001	0	0.013	0.356	0.469	0.999	1	1	1
SKAT	0	0	0	0.001	0.003	0.01	0.323	0.864	1	1	1	1
SKAT	0	0	0.001	0.001	0	0.035	0.088	0.749	1	1	1	1
SKAT	0	0	0	0	0	0.006	0.515	0.942	0.998	1	1	1
SKAT	0	0	0	0	0	0.019	0.537	0.959	0.997	1	1	1
SKAT	0	0	0	0.001	0.003	0.017	0.137	0.88	0.99	1	1	1

## Sheet: MAF-UB-0.01 TypeI_error unbalan
Tests	10_30k	25_30k	10_10k	50_30k	75_30k	25_10k	85_30k	100_30k	50_10k	200_30k	75_10k	85_10k	100_10k	500_30k	200_10k	1000_30k	500_10k	1000_10k	3000_10k	5000_10k	7000_10k
Regression	0.123	0.069	0.158	0.072	0.068	0.066	0.04	0.055	0.072	0.047	0.085	0.058	0.065	0.053	0.051	0.052	0.053	0.061	0.063	0.061	0.071
Regression	0.153	0.058	0.17	0.063	0.087	0.06	0.055	0.032	0.078	0.062	0.071	0.068	0.051	0.054	0.047	0.044	0.055	0.061	0.065	0.069	0.083
Regression	0.149	0.074	0.144	0.081	0.073	0.096	0.065	0.056	0.074	0.048	0.076	0.059	0.042	0.053	0.045	0.059	0.06	0.064	0.067	0.074	0.06
Regression	0.146	0.058	0.162	0.061	0.082	0.062	0.067	0.041	0.087	0.049	0.068	0.057	0.056	0.046	0.056	0.046	0.048	0.06	0.066	0.078	0.085
Regression	0.133	0.072	0.152	0.084	0.077	0.063	0.05	0.05	0.073	0.052	0.075	0.075	0.055	0.053	0.049	0.052	0.052	0.051	0.066	0.065	0.069
Regression	0.144	0.051	0.159	0.083	0.074	0.075	0.053	0.055	0.073	0.05	0.092	0.064	0.054	0.043	0.042	0.041	0.05	0.064	0.063	0.089	0.07
Regression	0.133	0.051	0.137	0.076	0.076	0.066	0.044	0.062	0.093	0.063	0.067	0.065	0.056	0.033	0.061	0.045045	0.062	0.063	0.067	0.08	0.055
Regression	0.137	0.061	0.136	0.073	0.077	0.049	0.045	0.045	0.079	0.051	0.089	0.059	0.062	0.053	0.06	0.049	0.052	0.053	0.07	0.074	0.059
Regression	0.111	0.059	0.162	0.084	0.073	0.049	0.051	0.047	0.07	0.048	0.091	0.054	0.052	0.053	0.057	0.057	0.049	0.06	0.055	0.074	0.067
Regression	0.125	0.065	0.158	0.057	0.072	0.056	0.046	0.033	0.069	0.054	0.09	0.059	0.054	0.044	0.051	0.043	0.053	0.064	0.062	0.082	0.081
Regression	0.131	0.064	0.162	0.078	0.067	0.073	0.041	0.053	0.07	0.045	0.086	0.066	0.06	0.058	0.041	0.053	0.057	0.052	0.069	0.075	0.068
Regression	0.2	0.071	0.13	0.07	0.078	0.077	0.055	0.054	0.081	0.042	0.087	0.064	0.052	0.055	0.059	0.043	0.06	0.05	0.072	0.073	0.064
Regression	0.135	0.057	0.139	0.066	0.068	0.078	0.043	0.058	0.082	0.06	0.074	0.058	0.054	0.048	0.048	0.046	0.064	0.05	0.054	0.056	0.083
Regression	0.166	0.05	0.167	0.066	0.076	0.049	0.045	0.044	0.064	0.046	0.092	0.057	0.046	0.063	0.045	0.06	0.07	0.064	0.06	0.085	0.083
Regression	0.145	0.064	0.147	0.073	0.071	0.065	0.058	0.053	0.075	0.05	0.096	0.053	0.044	0.063	0.061	0.056	0.051	0.06	0.074	0.063	0.053
Regression	0.14	0.066	0.153	0.059	0.09	0.063	0.054	0.047	0.067	0.049	0.097	0.054	0.046	0.052	0.061	0.058	0.05	0.061	0.064	0.081	0.061
Regression	0.146	0.06	0.183	0.067	0.082	0.056	0.054	0.043	0.079	0.056	0.085	0.054	0.052	0.063	0.051	0.067	0.063	0.055	0.064	0.068	0.07
Regression	0.15	0.064	0.144	0.07	0.079	0.072	0.055	0.05	0.087	0.046	0.075	0.061	0.049	0.06	0.057	0.049	0.056	0.059	0.054	0.076	0.051
Regression	0.14	0.057	0.168	0.075	0.077	0.067	0.055	0.051	0.094	0.041	0.09	0.054	0.043	0.039	0.057	0.044	0.054	0.062	0.069	0.075	0.055
Regression	0.145	0.073	0.179	0.069	0.064	0.075	0.062	0.056	0.074	0.051	0.082	0.068	0.062	0.056	0.069	0.045	0.059	0.07	0.074	0.078	0.063
Regression	0.131	0.064	0.149	0.059	0.097	0.082	0.045	0.052	0.086	0.047	0.082	0.058	0.057	0.056	0.056	0.052	0.069	0.061	0.063	0.065	0.076
Regression	0.152	0.059	0.146	0.073	0.078	0.066	0.059	0.043	0.079	0.05	0.098	0.059	0.041	0.057	0.057	0.052	0.053	0.064	0.066	0.066	0.068
Regression	0.119	0.067	0.151	0.081	0.08	0.055	0.052	0.043	0.067	0.046	0.079	0.062	0.052	0.048	0.051	0.052	0.067	0.048	0.059	0.077	0.066
Regression	0.164	0.057	0.132	0.075	0.074	0.054	0.064	0.056	0.07	0.059	0.101	0.047	0.0590591	0.055	0.056	0.049	0.064	0.072	0.07	0.074	0.058
Regression	0.149	0.063	0.161	0.071	0.077	0.071	0.048	0.038	0.065	0.055	0.078	0.056	0.059	0.057	0.058	0.052	0.052	0.066	0.069	0.066	0.066
Regression	0.166	0.06	0.158	0.064	0.082	0.066	0.047	0.053	0.065	0.057	0.08	0.058	0.048	0.049	0.045	0.044	0.057	0.053	0.067	0.07	0.096
Regression	0.134	0.072	0.163	0.066	0.079	0.069	0.053	0.049	0.062	0.054	0.098	0.061	0.055	0.044	0.037	0.047	0.055	0.048	0.06	0.079	0.074
Regression	0.143	0.067	0.168	0.069	0.075	0.065	0.048	0.053	0.076	0.051	0.074	0.068	0.037	0.05	0.06	0.045	0.051	0.064	0.068	0.078	0.063
Regression	0.128	0.068	0.145	0.075	0.061	0.067	0.051	0.052	0.064	0.048	0.084	0.055	0.072	0.058	0.049	0.06	0.06	0.066	0.076	0.082	0.066
Regression	0.135	0.066	0.151	0.069	0.085	0.065	0.059	0.048	0.065	0.047	0.085	0.05	0.057	0.029	0.047	0.051	0.058	0.061	0.077	0.083	0.07
SKAT	0.495	0.27	0.552	0.23	0.202	0.294	0.135	0.135	0.242	0.09	0.224	0.187	0.14	0.085	0.123	0.07	0.093	0.094	0.077	0.057	0.041
SKAT	0.519	0.272	0.551	0.245	0.206	0.283	0.147	0.117	0.25	0.103	0.217	0.163	0.133	0.074	0.113	0.058	0.091	0.095	0.084	0.067	0.043
SKAT	0.529	0.269	0.541	0.225	0.186	0.292	0.152	0.101	0.223	0.1	0.233	0.165	0.125	0.072	0.113	0.068	0.078	0.099	0.073	0.063	0.047
SKAT	0.522	0.252	0.539	0.22	0.22	0.284	0.15	0.113	0.236	0.091	0.198	0.151	0.146	0.07	0.116	0.076	0.096	0.078	0.074	0.053	0.048
SKAT	0.535	0.291	0.568	0.222	0.196	0.278	0.146	0.114	0.258	0.095	0.235	0.156	0.116	0.063	0.114	0.057	0.099	0.09	0.063	0.07	0.043
SKAT	0.535	0.261	0.528	0.243	0.194	0.289	0.144	0.128	0.25	0.087	0.233	0.189	0.137	0.076	0.116	0.085	0.08	0.095	0.073	0.069	0.043
SKAT	0.54	0.258	0.521	0.239	0.215	0.29	0.14	0.126	0.254	0.091	0.225	0.176	0.126	0.059	0.113	0.0660661	0.094	0.104	0.078	0.073	0.04
SKAT	0.537	0.251	0.523	0.228	0.196	0.268	0.16	0.117	0.233	0.094	0.244	0.169	0.146	0.068	0.111	0.06	0.105	0.079	0.086	0.076	0.046
SKAT	0.505	0.27	0.547	0.241	0.204	0.25	0.156	0.118	0.242	0.082	0.218	0.18	0.118	0.076	0.093	0.064	0.089	0.08	0.071	0.068	0.039
SKAT	0.492	0.27	0.534	0.196	0.199	0.235	0.162	0.114	0.225	0.087	0.206	0.153	0.12	0.064	0.098	0.066	0.089	0.075	0.07	0.065	0.052
SKAT	0.52	0.263	0.55	0.238	0.204	0.298	0.116	0.13	0.235	0.094	0.238	0.161	0.116	0.067	0.115	0.072	0.082	0.091	0.062	0.071	0.035
SKAT	0.554	0.253	0.518	0.252	0.191	0.31	0.162	0.132	0.228	0.092	0.236	0.167	0.116	0.066	0.095	0.047	0.093	0.077	0.062	0.068	0.037
SKAT	0.526	0.244	0.526	0.218	0.198	0.31	0.153	0.114	0.225	0.085	0.204	0.157	0.126	0.053	0.103	0.06	0.073	0.075	0.07	0.06	0.049
SKAT	0.535	0.282	0.602	0.224	0.195	0.288	0.158	0.109	0.237	0.104	0.244	0.163	0.13	0.073	0.117	0.055	0.088	0.071	0.058	0.082	0.044
SKAT	0.542	0.262	0.529	0.248	0.188	0.274	0.156	0.107	0.249	0.08	0.227	0.162	0.13	0.068	0.105	0.065	0.09	0.084	0.068	0.074	0.045
SKAT	0.557	0.27	0.525	0.233	0.19	0.299	0.143	0.11	0.214	0.094	0.228	0.146	0.117	0.075	0.097	0.066	0.076	0.074	0.076	0.068	0.035
SKAT	0.534	0.276	0.576	0.227	0.213	0.28	0.166	0.116	0.24	0.093	0.224	0.151	0.123	0.063	0.105	0.076	0.104	0.072	0.072	0.072	0.043
SKAT	0.567	0.294	0.552	0.212	0.198	0.296	0.154	0.108	0.24	0.087	0.224	0.15	0.11	0.079	0.109	0.063	0.089	0.078	0.094	0.071	0.048
SKAT	0.516	0.282	0.558	0.25	0.221	0.272	0.141	0.115	0.249	0.084	0.235	0.165	0.125	0.07	0.112	0.064	0.08	0.082	0.075	0.072	0.039
SKAT	0.516	0.262	0.559	0.199	0.217	0.249	0.139	0.102	0.265	0.074	0.23	0.15	0.119	0.085	0.11	0.064	0.093	0.081	0.067	0.066	0.049
SKAT	0.517	0.256	0.558	0.218	0.206	0.279	0.138	0.11	0.235	0.098	0.197	0.173	0.128	0.08	0.113	0.06	0.096	0.067	0.084	0.062	0.044
SKAT	0.505	0.259	0.569	0.246	0.211	0.272	0.128	0.099	0.235	0.094	0.227	0.156	0.117	0.084	0.116	0.06	0.084	0.074	0.053	0.076	0.04
SKAT	0.489	0.271	0.547	0.238	0.207	0.275	0.162	0.118	0.237	0.095	0.221	0.171	0.14	0.076	0.102	0.081	0.109	0.075	0.065	0.074	0.045
SKAT	0.545	0.26	0.549	0.233	0.211	0.268	0.166	0.111	0.225	0.095	0.242	0.157	0.136136	0.074	0.11	0.055	0.092	0.09	0.081	0.061	0.032
SKAT	0.546	0.281	0.531	0.229	0.218	0.27	0.144	0.109	0.231	0.086	0.235	0.164	0.122	0.068	0.105	0.067	0.089	0.08	0.083	0.065	0.041
SKAT	0.536	0.257	0.572	0.253	0.205	0.275	0.136	0.108	0.249	0.076	0.223	0.174	0.147	0.066	0.098	0.054	0.089	0.07	0.062	0.059	0.045
SKAT	0.507	0.278	0.555	0.237	0.201	0.255	0.15	0.125	0.224	0.098	0.258	0.158	0.146	0.073	0.092	0.058	0.083	0.071	0.07	0.06	0.052
SKAT	0.517	0.259	0.569	0.206	0.214	0.295	0.124	0.109	0.232	0.093	0.215	0.185	0.13	0.083	0.114	0.066	0.098	0.068	0.092	0.07	0.049
SKAT	0.522	0.283	0.522	0.226	0.206	0.287	0.149	0.114	0.242	0.094	0.237	0.173	0.154	0.079	0.129	0.064	0.094	0.082	0.075	0.077	0.038
SKAT	0.501	0.252	0.523	0.231	0.212	0.302	0.151	0.125	0.248	0.08	0.22	0.177	0.142	0.075	0.108	0.071	0.093	0.061	0.079	0.067	0.041

## Sheet: MAF-UB-0.01 Power Unbalanced
Tests	10_30k	25_30k	10_10k	50_30k	75_30k	25_10k	85_30k	100_30k	50_10k	200_30k	75_10k	85_10k	100_10k	500_30k	200_10k	1000_30k	500_10k	1000_10k	3000_10k	5000_10k	7000_10k
Regression	0.229	0.34	0.225	0.428	0.362	0.323	0.483	0.2	0.468	0.866	0.253	0.351	0.471	0.961	0.269	0.984	0.807	0.94	1	0.994	1
Regression	0.224	0.449	0.341	0.371	0.57	0.341	0.655	0.213	0.233	0.711	0.259	0.36	0.394	0.931	0.633	0.997	0.577	0.754	1	1	0.991
Regression	0.392	0.345	0.229	0.264	0.506	0.261	0.702	0.575	0.33	0.287	0.35	0.417	0.571	0.786	0.404	0.974	0.858	0.942	1	0.999	0.999
Regression	0.313	0.468	0.208	0.593	0.744	0.141	0.595	0.249	0.216	0.812	0.339	0.402	0.515	0.738	0.641	1	0.843	0.853	1	1	0.997
Regression	0.327	0.291	0.298	0.492	0.605	0.137	0.565	0.602	0.387	0.832	0.487	0.574	0.405	0.864	0.489	0.985	0.739	0.75	0.997	0.997	1
Regression	0.415	0.444	0.311	0.513	0.344	0.326	0.269	0.207	0.192	0.261	0.45	0.412	0.361	0.873	0.496	0.988	0.831	0.937	1	0.997	1
Regression	0.344	0.46	0.184	0.589	0.652	0.297	0.631	0.615	0.453	0.354	0.483	0.502	0.326	0.973	0.567	0.993	0.773	0.947	1	0.999	1
Regression	0.361	0.352	0.278	0.655	0.659	0.148	0.459	0.205	0.336	0.87	0.535	0.436	0.204	0.982	0.272	0.956	0.83	0.941	0.998	0.995	0.999
Regression	0.383	0.149	0.296	0.555	0.242	0.138	0.61	0.728	0.429	0.804	0.563	0.349	0.402	0.922	0.317	0.958	0.795	0.9	0.999	1	0.996
Regression	0.363	0.365	0.344	0.611	0.485	0.342	0.663	0.731	0.361	0.806	0.462	0.473	0.442	0.969	0.642	0.979	0.696	0.992	0.998	1	0.996
Regression	0.201	0.17	0.202	0.565	0.648	0.261	0.275	0.673	0.192	0.849	0.51	0.465	0.36	0.981	0.647	0.986	0.721	0.926	0.983	1	1
Regression	0.308	0.271	0.181	0.581	0.589	0.247	0.544	0.628	0.394	0.87	0.526	0.367	0.298	0.931	0.313	0.984	0.87	0.936	0.985	1	0.999
Regression	0.286	0.369	0.332	0.268	0.219	0.334	0.579	0.643	0.198	0.764	0.449	0.553	0.273	0.947	0.606	0.994	0.732	0.931	0.998	0.999	0.998
Regression	0.362	0.426	0.233	0.503	0.267	0.261	0.693	0.559	0.443	0.878	0.497	0.437	0.414	0.884	0.565	1	0.579	0.928	0.993994	0.99	0.999
Regression	0.34	0.407	0.372	0.427	0.651	0.262	0.662	0.565	0.421	0.308	0.562	0.247	0.303	0.693	0.577	0.899	0.828	0.946	0.992	0.999	0.999
Regression	0.232	0.14	0.386	0.571	0.566	0.325	0.517	0.676	0.202	0.287	0.569	0.479	0.391	0.932	0.616	0.931	0.889	0.957	1	0.999	1
Regression	0.284	0.482	0.342	0.597	0.724	0.291	0.707	0.626	0.403	0.643	0.452	0.279	0.215	0.97	0.362	0.974	0.482	0.893	1	0.998	0.998
Regression	0.323	0.427	0.288	0.597	0.675	0.32	0.56	0.192	0.182	0.842	0.232	0.506	0.444	0.893	0.685	0.999	0.738	0.96	0.996	1	0.999
Regression	0.409	0.285	0.325	0.596	0.616	0.262	0.643	0.133	0.228	0.822	0.451	0.471	0.192	0.907	0.437	0.991992	0.929	0.954	0.998	1	0.99
Regression	0.388	0.139	0.31	0.59	0.681	0.28	0.212	0.566	0.351	0.316	0.597	0.335	0.361	0.949	0.511	0.988	0.929	0.868	0.995	0.999	0.999
Regression	0.189	0.414	0.306	0.382	0.592	0.227	0.573	0.589	0.458	0.701	0.264	0.435	0.336	0.917	0.652	0.998	0.804	0.982	0.998	1	0.995
Regression	0.367	0.409	0.397	0.435	0.551	0.317	0.193	0.569	0.405	0.328	0.618	0.167	0.343	0.643	0.225	0.982983	0.732	0.823	1	1	0.998
Regression	0.34	0.12	0.217	0.16	0.706	0.283	0.643	0.223	0.352	0.362	0.485	0.198	0.307	0.964	0.583	0.982	0.717	0.85	0.999	1	0.998
Regression	0.219	0.425	0.31	0.63	0.355	0.302	0.556	0.172	0.387	0.747	0.438	0.26	0.198	0.98	0.613	0.859	0.758	0.957	0.997	1	0.977
Regression	0.342	0.18	0.355	0.425	0.752	0.147	0.215	0.667	0.303	0.876	0.403	0.273	0.419	0.967	0.57	0.94	0.821	0.95	0.992	1	1
Regression	0.312	0.34	0.365	0.611	0.631	0.128	0.171	0.18	0.444	0.832	0.378	0.453	0.352	0.986	0.762	0.997	0.876	0.927	1	0.995	1
Regression	0.401	0.391	0.321	0.518	0.635	0.301	0.48	0.184	0.427	0.779	0.459	0.514	0.266	0.965	0.49	1	0.861	0.891	0.995	1	0.992
Regression	0.341	0.386	0.239	0.205	0.701	0.287	0.569	0.158	0.178	0.307	0.545	0.439	0.175	0.946	0.256	0.999	0.731	0.974	0.987988	1	0.999
Regression	0.213	0.372	0.325	0.542	0.764	0.161	0.572	0.604	0.429	0.725	0.214	0.409	0.397	0.979	0.283	0.997	0.61	0.945	0.993	1	0.995
Regression	0.208	0.364	0.389	0.43	0.516	0.214	0.725	0.671	0.203	0.3	0.509	0.448	0.362	0.924	0.294	0.983	0.61	0.901	1	1	1
SKAT	0.621	0.59	0.646	0.691	0.642	0.703	0.799	0.559	0.834	0.996	0.51	0.865	0.949	1	0.66	1	1	1	1	1	1
SKAT	0.58	0.675	0.672	0.64	0.825	0.696	0.925	0.594	0.541	0.972	0.561	0.849	0.894	1	0.996	1	0.972	0.998	1	1	1
SKAT	0.691	0.579	0.636	0.528	0.787	0.599	0.935	0.911	0.759	0.609	0.614	0.883	0.956	0.999	0.818	1	1	1	1	1	1
SKAT	0.667	0.694	0.612	0.84	0.93	0.482	0.864	0.569	0.521	0.996	0.616	0.911	0.943	0.992	0.995	1	1	0.999	1	1	1
SKAT	0.664	0.561	0.671	0.743	0.844	0.468	0.869	0.893	0.782	0.992	0.881	0.946	0.917	1	0.883	1	0.999	0.994	1	1	1
SKAT	0.694	0.672	0.67	0.787	0.612	0.7	0.609	0.548	0.477	0.729	0.848	0.857	0.859	0.999	0.962	1	1	1	1	1	1
SKAT	0.664	0.66	0.633	0.827	0.87	0.715	0.913	0.92	0.845	0.765	0.873	0.92	0.67	1	0.972	1	1	1	1	1	1
SKAT	0.693	0.607	0.635	0.863	0.904	0.45	0.781	0.511	0.718	0.995	0.922	0.834	0.544	1	0.664	1	1	1	1	1	1
SKAT	0.691	0.486	0.66	0.79	0.491	0.428	0.929	0.957	0.825	0.996	0.916	0.84	0.914	1	0.706	1	1	0.999	1	1	1
SKAT	0.691	0.629	0.709	0.823	0.769	0.683	0.932	0.947	0.739	0.999	0.887	0.936	0.921	1	0.984	1	0.994	1	1	1	1
SKAT	0.617	0.478	0.622	0.827	0.883	0.623	0.62	0.936	0.469	0.995	0.91	0.917	0.898	1	0.986	1	1	1	1	1	1
SKAT	0.664	0.557	0.591	0.798	0.86	0.629	0.829	0.925	0.795	0.996	0.895	0.85	0.758	1	0.651	1	1	1	1	1	1
SKAT	0.63	0.588	0.716	0.552	0.514	0.673	0.893	0.936	0.47	0.979	0.862	0.955	0.703	1	0.993	1	0.994	1	1	1	1
SKAT	0.681	0.653	0.658	0.765	0.53	0.63	0.917	0.868	0.807	0.996	0.867	0.893	0.911	1	0.995	1	0.947	1	1	1	1
SKAT	0.674	0.666	0.701	0.719	0.901	0.615	0.909	0.888	0.793	0.648	0.921	0.515	0.686	0.994	0.964	1	1	1	1	1	1
SKAT	0.618	0.459	0.705	0.806	0.84	0.68	0.801	0.944	0.51	0.7	0.936	0.917	0.93	1	0.993	1	1	1	1	1	1
SKAT	0.64	0.707	0.692	0.846	0.915	0.642	0.925	0.913	0.771	0.974	0.887	0.599	0.52	1	0.732	1	0.91	1	1	1	1
SKAT	0.659	0.686	0.673	0.832	0.907	0.689	0.833	0.569	0.498	0.997	0.513	0.908	0.94	1	0.994	1	0.985	1	1	1	1
SKAT	0.696	0.558	0.692	0.843	0.868	0.657	0.897	0.405	0.509	0.997	0.867	0.883	0.491	1	0.892	1	1	1	1	1	1
SKAT	0.689	0.431	0.672	0.829	0.907	0.617	0.542	0.89	0.753	0.772	0.929	0.821	0.863	1	0.967	1	1	0.998	1	1	1
SKAT	0.599	0.63	0.693	0.669	0.858	0.6	0.874	0.918	0.832	0.983	0.552	0.906	0.761	1	0.996	1	1	1	1	1	1
SKAT	0.69	0.659	0.724	0.719	0.797	0.683	0.465	0.892	0.764	0.774	0.924	0.463	0.842	0.994	0.539	1	0.999	1	1	1	1
SKAT	0.666	0.428	0.642	0.424	0.896	0.627	0.899	0.539	0.745	0.77	0.884	0.485	0.772	1	0.961	1	1	1	1	1	1
SKAT	0.633	0.683	0.678	0.857	0.633	0.658	0.848	0.477	0.843	0.985	0.852	0.604	0.484	1	0.992	1	0.999	1	1	1	1
SKAT	0.674	0.488	0.701	0.687	0.924	0.456	0.525	0.946	0.654	0.996	0.81	0.601	0.938	1	0.986	1	1	1	1	1	1
SKAT	0.657	0.591	0.702	0.841	0.86	0.417	0.428	0.427	0.846	0.997	0.76	0.943	0.803	1	0.995	1	1	1	1	1	1
SKAT	0.678	0.623	0.67	0.767	0.871	0.649	0.799	0.468	0.822	0.987	0.878	0.927	0.585	1	0.977	1	1	1	1	1	1
SKAT	0.691	0.633	0.645	0.492	0.901	0.621	0.895	0.431	0.442	0.628	0.917	0.893	0.424	1	0.661	1	0.994	1	1	1	1
SKAT	0.623	0.606	0.664	0.757	0.924	0.494	0.886	0.907	0.824	0.983	0.483	0.889	0.89	1	0.656	1	0.965	1	1	1	1
SKAT	0.6	0.585	0.712	0.701	0.753	0.604	0.934	0.949	0.526	0.661	0.855	0.928	0.872	1	0.638	1	0.973	1	1	1	1
